# Supplementary material for: Willingness to Receive the Booster COVID-19 Vaccine Dose in Poland
Source: Vaccines (Basel). 2021 Nov 5;9(11):1286. doi: 10.3390/vaccines9111286 (PMC8624071; doi:10.3390/vaccines9111286)
Supplement: Supplementary file 1 [file vaccines-09-01286-s001.zip]

Archive with 1 entries (1 files):
- vaccines-1407847-supplementary.pdf
